# Supplementary material for: The Role of Lymphadenectomy in the Surgical Treatment of Hepatocellular Carcinoma: A Systematic Review and Meta-Analysis
Source: Cancers (Basel). 2024 Dec 13;16(24):4166. doi: 10.3390/cancers16244166 (PMC11674971; doi:10.3390/cancers16244166)
Supplement: Supplementary file 1 [file cancers-16-04166-s001.zip]

Archive with 1 entries (1 files):
- cancers-3316062-supplementary.pdf
